# Supplementary material for: Critical Roles of Calpastatin in Ischemia/Reperfusion Injury in Aged Livers
Source: Cells. 2021 Jul 23;10(8):1863. doi: 10.3390/cells10081863 (PMC8394464; doi:10.3390/cells10081863)
Supplement: Supplementary file 1 [file cells-10-01863-s001.zip]

Archive with 1 entries (1 files):
- cells-1283008-supplementary.pdf
